# Supplementary material for: An evolutionary model identifies the main evolutionary biases for the evolution of genome-replication profiles
Source: eLife. 2021 May 20;10:e63542. doi: 10.7554/eLife.63542 (PMC8213407; doi:10.7554/eLife.63542)
Supplement: Supplementary file 1. — Positive log-likelihood differences favor the joint model (see Materials and methods). [file elife-63542-supp1.txt]

<Tested prediction>	<Log-likelihood difference>	<P-value interval>
Efficiency lost origins	1.95	[0.1, 0.2]
Efficiency nearest to lost	1.25	[0.2, 0.3]
Firing rate lost origins	8.10	[0.001, 0.01]
Firing rate nearest to lost	1.20	[0.2, 0.3]
